# Supplementary material for: Indoleamine-2,3-dioxygenase and Interleukin-6 associated with tumor response to neoadjuvant chemotherapy in breast cancer
Source: Oncotarget. 2017 Nov 1;8(64):107844–58. doi: 10.18632/oncotarget.22253 (PMC5746108; doi:10.18632/oncotarget.22253)
Supplement: Supplementary file 2 [file oncotarget-08-107844-s002.xls]

## Sheet: Sheet1
IDO-SR	IDO-SI	IDO-SUM	IDO	IL-6-SR	IL-6-SI	IL-6-SUM	IL-6	serum-IL-6
2	2	4	High	1	1	2	low	2.5
2	2	4	High	2	2	4	High	2.8
2	2	4	High	1	1	2	low	2.9
1	1	3	High	1	2	3	low	3.3
2	1	3	High	2	1	3	low	3.5
2	2	4	High	2	1	3	low	3.6
1	2	3	High	1	1	2	low	3.9
2	3	5	High	2	2	4	High	4.2
2	2	4	High	2	2	4	High	4.8
3	2	5	High	1	2	3	low	5
3	3	6	High	2	3	5	High	5.5
3	3	6	High	3	2	5	High	6
3	2	5	High	2	3	5	High	6.5
2	3	5	High	3	2	5	High	7.1
2	2	4	High	3	3	6	High	7.2
3	3	6	High	3	3	6	High	7.8
3	3	6	High	2	2	4	High	8.1
3	2	5	High	3	2	5	High	8.6
2	2	3	High	3	3	6	High	8.8
3	3	6	High	3	3	6	High	9
2	2	4	High	2	2	4	High	9.5
2	3	5	High	2	3	5	High	10
3	3	6	High	3	3	6	High	12
2	3	5	High	3	3	6	High	13
3	2	5	High	3	3	6	High	14
3	3	6	High	3	3	6	High	16
0	0	0	low	0	0	0	low	1.5
1	1	2	low	2	1	3	low	1.7
2	1	3	low	1	1	2	low	1.7
1	2	3	low	2	2	2	high	2.2
0	0	0	low	1	1	2	low	2.4
1	1	2	low	2	2	4	high	2.8
0	0	0	low	1	1	2	low	3.5
1	2	3	low	2	2	4	high	3.5
1	1	2	low	0	0	0	low	3.8
2	1	3	low	2	1	3	low	3.9
1	1	2	low	2	1	3	low	4
1	1	2	low	2	1	3	low	4.1
1	2	3	low	2	2	4	high	4.2
1	2	3	low	2	3	5	high	4.9
1	1	2	low	2	1	3	low	5
1	1	2	low	1	2	3	low	5.2
1	2	3	low	3	2	4	high	5.7
1	1	2	low	2	2	4	high	6.1
2	1	3	low	2	1	3	low	7
2	1	3	low	2	3	5	high	7.4
